# Supplementary material for: Temporal Characterization of the Amyloidogenic APPswe/PS1dE9;hAPOE4 Mouse Model of Alzheimer’s Disease
Source: Int J Mol Sci. 2024 May 25;25(11):5754. doi: 10.3390/ijms25115754 (PMC11172317; doi:10.3390/ijms25115754)
Supplement: Supplementary file 1 [file ijms-25-05754-s001.zip]

Archive with 1 entries (1 files):
- ijms-3019344-supplementary.pdf
